# Supplementary material for: Impacts of 360 mg/kg Niacinamide Supplementation in Low-Protein Diets on Energy and Nitrogen Metabolism and Intestinal Microbiota in Growing–Finishing Pigs
Source: Animals (Basel). 2025 Jul 15;15(14):2088. doi: 10.3390/ani15142088 (PMC12291630; doi:10.3390/ani15142088)
Supplement: Supplementary file 1 [file animals-15-02088-s001.zip]

Archive with 1 entries (1 files):
- animals-3669607-supplementary.pdf
